# Supplementary material for: Cross-Dataset Generalization of Deep Learning-Based Detectors for Intracranial Hemorrhage Subtype Localization on Noncontrast Head CT: A Comparative Study
Source: Diagnostics (Basel). 2026 Jun 2;16(11):1705. doi: 10.3390/diagnostics16111705 (PMC13256447; doi:10.3390/diagnostics16111705)
Supplement: Supplementary file 1 [file diagnostics-16-01705-s001.zip]

Archive with 1 entries (1 files):
- diagnostics-4305002-supplementary.pdf
